# Supplementary material for: Identification of the AKCDPK gene family and AkCDPK15 functional analysis under drought and salt stress
Source: PLoS One. 2025 Jun 11;20(6):e0325453. doi: 10.1371/journal.pone.0325453 (PMC12157117; doi:10.1371/journal.pone.0325453)
Supplement: S2 Table — (XLSX) [file pone.0325453.s002.xlsx]

## Sheet: Sheet1
Table s2 NCBI accession ID for transcriptome of Amorphophallus konjac
Tissue	NCBI accession ID
Root1	SRR11212509
Root2	SRR11212510
bulb1	SRR11212511
bulb2	SRR11212512
petiole1	SRR11212517
petiole2	SRR11212518
petiole3	SRR11212513
leaf1	SRR11212514
leaf2	SRR11212515
leaf3	SRR11212516
