# Supplementary material for: Identification of the AKCDPK gene family and AkCDPK15 functional analysis under drought and salt stress
Source: PLoS One. 2025 Jun 11;20(6):e0325453. doi: 10.1371/journal.pone.0325453 (PMC12157117; doi:10.1371/journal.pone.0325453)
Supplement: S5 Table — (XLS) [file pone.0325453.s005.xlsx]

Table S5 The Ka/Ks of the AkCDPKs gene family
Sequence	Method	Ka	Ks	Ka/Ks	P-Value(Fisher)	Length
AkCDPK1-AkCDPK10	MA	0.176127	2.98649	0.0589745	0	1485
AkCDPK1-AkCDPK11	MA	0.314862	3.71449	0.084766	0	1374
AkCDPK1-AkCDPK12	MA	0.183992	3.56703	0.0515813	0	1485
AkCDPK1-AkCDPK13	MA	0.316886	3.50166	0.0904959	0	1446
AkCDPK1-AkCDPK14	MA	0.530516	2.93322	0.180865	0	1458
AkCDPK1-AkCDPK15	MA	0.193687	2.35339	0.0823012	0	1485
AkCDPK1-AkCDPK16	MA	0.575814	2.57633	0.223502	0	1458
AkCDPK1-AkCDPK17	MA	0.297679	3.72944	0.0798188	0	1461
AkCDPK1-AkCDPK18	MA	0.401455	3.19888	0.125499	0	1491
AkCDPK1-AkCDPK19	MA	NA	NA	NA	NA	1491
AkCDPK1-AkCDPK2	MA	0.420732	3.12353	0.134698	0	1491
AkCDPK1-AkCDPK20	MA	0.418149	3.12711	0.133717	0	1491
AkCDPK1-AkCDPK21	MA	0.575438	2.63572	0.218323	0	1458
AkCDPK1-AkCDPK22	MA	0.363129	3.24318	0.111967	0	1491
AkCDPK1-AkCDPK23	MA	0.362346	3.24402	0.111697	0	1491
AkCDPK1-AkCDPK24	MA	0.345818	3.46176	0.0998966	0	1491
AkCDPK1-AkCDPK25	MA	0.575338	2.64006	0.217926	0	1458
AkCDPK1-AkCDPK26	MA	0.365369	3.39811	0.107521	0	1485
AkCDPK1-AkCDPK27	MA	0.362971	3.30046	0.109976	0	1491
AkCDPK1-AkCDPK28	MA	0.364265	3.42598	0.106324	0	1485
AkCDPK1-AkCDPK29	MA	0.194932	3.94356	0.0494306	0	1485
AkCDPK1-AkCDPK3	MA	0.31528	3.70333	0.0851341	0	1374
AkCDPK1-AkCDPK4	MA	0.789557	1.7137	0.460731	2.67E-89	1452
AkCDPK1-AkCDPK5	MA	0.377941	3.41556	0.110653	0	1491
AkCDPK1-AkCDPK6	MA	0.327084	3.69348	0.088557	0	1437
AkCDPK1-AkCDPK7	MA	0.397383	3.06696	0.129569	0	1491
AkCDPK1-AkCDPK8	MA	0.397383	3.06696	0.129569	0	1491
AkCDPK1-AkCDPK9	MA	0.176127	2.98649	0.0589745	0	1485
AkCDPK10-AkCDPK11	MA	0.297887	3.72587	0.079951	0	1374
AkCDPK10-AkCDPK12	MA	0.238139	3.469	0.0686477	0	1674
AkCDPK10-AkCDPK13	MA	0.355188	3.18084	0.111665	0	1620
AkCDPK10-AkCDPK14	MA	0.550899	2.65869	0.207207	0	1608
AkCDPK10-AkCDPK15	MA	0.0692364	0.618794	0.111889	8.47E-74	1665
AkCDPK10-AkCDPK16	MA	0.603682	2.42159	0.249292	0	1623
AkCDPK10-AkCDPK17	MA	0.340523	3.58676	0.0949391	0	1599
AkCDPK10-AkCDPK18	MA	0.442349	3.03514	0.145743	0	1593
AkCDPK10-AkCDPK19	MA	0.176127	2.98649	0.0589745	0	1485
AkCDPK10-AkCDPK2	MA	0.414843	3.18554	0.130227	0	1599
AkCDPK10-AkCDPK20	MA	0.417813	3.17202	0.131718	0	1599
AkCDPK10-AkCDPK21	MA	0.597959	2.43146	0.245926	0	1617
AkCDPK10-AkCDPK22	MA	0.390138	3.26685	0.119423	0	1560
AkCDPK10-AkCDPK23	MA	0.389931	3.26059	0.119589	0	1560
AkCDPK10-AkCDPK24	MA	0.417434	3.1863	0.131009	0	1635
AkCDPK10-AkCDPK25	MA	0.597463	2.43749	0.245114	0	1617
AkCDPK10-AkCDPK26	MA	0.440172	3.15457	0.139535	0	1653
AkCDPK10-AkCDPK27	MA	0.386965	3.20126	0.120879	0	1560
AkCDPK10-AkCDPK28	MA	0.451058	3.12676	0.144257	0	1653
AkCDPK10-AkCDPK29	MA	0.242896	3.66707	0.066237	0	1674
AkCDPK10-AkCDPK3	MA	0.297643	3.72339	0.0799385	0	1374
AkCDPK10-AkCDPK4	MA	0.786021	1.67261	0.469936	7.39E-84	1485
AkCDPK10-AkCDPK5	MA	0.402492	3.3356	0.120665	0	1557
AkCDPK10-AkCDPK6	MA	0.338425	3.49632	0.0967948	0	1560
AkCDPK10-AkCDPK7	MA	0.461959	2.85298	0.161922	0	1599
AkCDPK10-AkCDPK8	MA	0.460481	2.86659	0.160637	0	1593
AkCDPK10-AkCDPK9	MA	NA	NA	NA	NA	1674
AkCDPK11-AkCDPK12	MA	0.313648	3.55347	0.0882654	0	1374
AkCDPK11-AkCDPK13	MA	0.227642	2.92301	0.0778794	0	1377
AkCDPK11-AkCDPK14	MA	0.457669	3.07264	0.14895	0	1362
AkCDPK11-AkCDPK15	MA	0.29357	3.45648	0.0849332	0	1374
AkCDPK11-AkCDPK16	MA	0.482187	2.85764	0.168736	0	1362
AkCDPK11-AkCDPK17	MA	0.237152	2.102	0.112822	0	1377
AkCDPK11-AkCDPK18	MA	0.345395	3.49408	0.0988514	0	1377
AkCDPK11-AkCDPK19	MA	0.314862	3.71449	0.084766	0	1374
AkCDPK11-AkCDPK2	MA	0.371978	3.34475	0.111213	0	1377
AkCDPK11-AkCDPK20	MA	0.371566	3.3456	0.111061	0	1377
AkCDPK11-AkCDPK21	MA	0.490973	2.88561	0.170145	0	1362
AkCDPK11-AkCDPK22	MA	0.353566	3.40994	0.103687	0	1377
AkCDPK11-AkCDPK23	MA	0.354773	3.40866	0.10408	0	1377
AkCDPK11-AkCDPK24	MA	0.350368	3.51666	0.0996308	0	1377
AkCDPK11-AkCDPK25	MA	0.492583	2.88532	0.17072	0	1362
AkCDPK11-AkCDPK26	MA	0.376971	3.41921	0.110251	0	1377
AkCDPK11-AkCDPK27	MA	0.357414	3.29594	0.10844	0	1377
AkCDPK11-AkCDPK28	MA	0.371858	3.45137	0.107742	0	1377
AkCDPK11-AkCDPK29	MA	0.306467	3.6107	0.0848775	0	1374
AkCDPK11-AkCDPK3	MA	7.78E-06	0.00778375	0.001	0	1377
AkCDPK11-AkCDPK4	MA	0.772408	1.77246	0.435782	3.51E-99	1365
AkCDPK11-AkCDPK5	MA	0.368611	3.3988	0.108453	0	1377
AkCDPK11-AkCDPK6	MA	0.168916	3.94146	0.0428562	0	1377
AkCDPK11-AkCDPK7	MA	0.354115	3.31963	0.106673	0	1377
AkCDPK11-AkCDPK8	MA	0.354115	3.31963	0.106673	0	1377
AkCDPK11-AkCDPK9	MA	0.297887	3.72587	0.079951	0	1374
AkCDPK12-AkCDPK13	MA	0.347412	2.54982	0.13625	0	1620
AkCDPK12-AkCDPK14	MA	0.518022	2.76201	0.187552	0	1608
AkCDPK12-AkCDPK15	MA	0.262848	2.17245	0.120992	0	1743
AkCDPK12-AkCDPK16	MA	0.557217	2.53227	0.220046	0	1635
AkCDPK12-AkCDPK17	MA	0.324665	3.49941	0.0927772	0	1599
AkCDPK12-AkCDPK18	MA	0.394816	3.1505	0.125318	0	1593
AkCDPK12-AkCDPK19	MA	0.183992	3.56703	0.0515813	0	1485
AkCDPK12-AkCDPK2	MA	0.418292	3.1519	0.132711	0	1599
AkCDPK12-AkCDPK20	MA	0.415556	3.14693	0.132051	0	1599
AkCDPK12-AkCDPK21	MA	0.566584	2.54192	0.222896	0	1617
AkCDPK12-AkCDPK22	MA	0.379661	3.1587	0.120196	0	1560
AkCDPK12-AkCDPK23	MA	0.379583	3.16254	0.120025	0	1560
AkCDPK12-AkCDPK24	MA	0.397475	3.23753	0.122771	0	1635
AkCDPK12-AkCDPK25	MA	0.566778	2.54627	0.222591	0	1617
AkCDPK12-AkCDPK26	MA	0.403826	3.1278	0.129109	0	1677
AkCDPK12-AkCDPK27	MA	0.383782	3.12089	0.122972	0	1554
AkCDPK12-AkCDPK28	MA	0.399244	3.16884	0.125991	0	1677
AkCDPK12-AkCDPK29	MA	0.122512	2.09328	0.058526	9.91E-250	1761
AkCDPK12-AkCDPK3	MA	0.313236	3.54578	0.0883406	0	1374
AkCDPK12-AkCDPK4	MA	0.791737	1.64767	0.48052	2.72E-73	1485
AkCDPK12-AkCDPK5	MA	0.356243	3.23666	0.110065	0	1554
AkCDPK12-AkCDPK6	MA	0.333214	3.39817	0.098057	0	1560
AkCDPK12-AkCDPK7	MA	0.397101	3.08192	0.128848	0	1599
AkCDPK12-AkCDPK8	MA	0.391196	3.14264	0.12448	0	1593
AkCDPK12-AkCDPK9	MA	0.238139	3.469	0.0686477	0	1674
AkCDPK13-AkCDPK14	MA	0.517725	2.79304	0.185363	0	1584
AkCDPK13-AkCDPK15	MA	0.331662	2.69806	0.122926	0	1620
AkCDPK13-AkCDPK16	MA	0.53446	2.66316	0.200687	0	1593
AkCDPK13-AkCDPK17	MA	0.223148	3.58123	0.0623104	0	1584
AkCDPK13-AkCDPK18	MA	0.405934	3.11075	0.130494	0	1554
AkCDPK13-AkCDPK19	MA	0.316886	3.50166	0.0904959	0	1446
AkCDPK13-AkCDPK2	MA	0.439141	2.81103	0.156221	0	1563
AkCDPK13-AkCDPK20	MA	0.439632	2.67621	0.164274	0	1563
AkCDPK13-AkCDPK21	MA	0.554139	2.59752	0.213334	0	1593
AkCDPK13-AkCDPK22	MA	0.358263	3.28831	0.10895	0	1518
AkCDPK13-AkCDPK23	MA	0.357876	3.28717	0.10887	0	1518
AkCDPK13-AkCDPK24	MA	0.373512	3.32071	0.112479	0	1578
AkCDPK13-AkCDPK25	MA	0.555994	2.59537	0.214225	0	1593
AkCDPK13-AkCDPK26	MA	0.422785	3.00576	0.140658	0	1620
AkCDPK13-AkCDPK27	MA	0.377605	3.14325	0.120132	0	1521
AkCDPK13-AkCDPK28	MA	0.421988	3.01706	0.139867	0	1620
AkCDPK13-AkCDPK29	MA	0.353004	3.16829	0.111418	0	1620
AkCDPK13-AkCDPK3	MA	0.227978	2.91016	0.0783387	0	1377
AkCDPK13-AkCDPK4	MA	0.758358	1.8027	0.420678	1.62E-129	1479
AkCDPK13-AkCDPK5	MA	0.381986	3.15517	0.121066	0	1518
AkCDPK13-AkCDPK6	MA	0.257016	3.70309	0.0694059	0	1563
AkCDPK13-AkCDPK7	MA	0.427229	2.97858	0.143434	0	1560
AkCDPK13-AkCDPK8	MA	0.424641	2.99851	0.141617	0	1554
AkCDPK13-AkCDPK9	MA	0.355188	3.18084	0.111665	0	1620
AkCDPK14-AkCDPK15	MA	0.540148	2.6866	0.201052	0	1608
AkCDPK14-AkCDPK16	MA	0.102615	0.710707	0.144384	6.10E-72	1629
AkCDPK14-AkCDPK17	MA	0.53494	2.70496	0.197762	0	1584
AkCDPK14-AkCDPK18	MA	0.577853	2.58141	0.223851	0	1566
AkCDPK14-AkCDPK19	MA	0.526442	2.95373	0.17823	0	1458
AkCDPK14-AkCDPK2	MA	0.64636	2.25638	0.286459	0	1572
AkCDPK14-AkCDPK20	MA	0.613481	2.38726	0.256981	0	1572
AkCDPK14-AkCDPK21	MA	0.115751	0.734711	0.157546	7.36E-69	1629
AkCDPK14-AkCDPK22	MA	0.551266	2.73338	0.201679	0	1533
AkCDPK14-AkCDPK23	MA	0.549605	2.74228	0.200419	0	1533
AkCDPK14-AkCDPK24	MA	0.565736	2.5821	0.219099	0	1599
AkCDPK14-AkCDPK25	MA	0.114732	0.735426	0.156007	1.28E-69	1629
AkCDPK14-AkCDPK26	MA	0.587264	2.43968	0.240714	0	1608
AkCDPK14-AkCDPK27	MA	0.538035	2.76398	0.19466	0	1533
AkCDPK14-AkCDPK28	MA	0.583806	2.46729	0.236619	0	1608
AkCDPK14-AkCDPK29	MA	0.519393	2.82077	0.184132	0	1608
AkCDPK14-AkCDPK3	MA	0.458676	3.05324	0.150226	0	1362
AkCDPK14-AkCDPK4	MA	0.795256	1.76719	0.450011	3.71E-126	1476
AkCDPK14-AkCDPK5	MA	0.518915	2.88659	0.179768	0	1530
AkCDPK14-AkCDPK6	MA	0.507474	3.00826	0.168693	0	1548
AkCDPK14-AkCDPK7	MA	0.567336	2.62005	0.216536	0	1572
AkCDPK14-AkCDPK8	MA	0.560863	2.65385	0.21134	0	1566
AkCDPK14-AkCDPK9	MA	0.550899	2.65869	0.207207	0	1608
AkCDPK15-AkCDPK16	MA	0.575701	2.53224	0.227348	0	1635
AkCDPK15-AkCDPK17	MA	0.327242	3.80629	0.085974	0	1599
AkCDPK15-AkCDPK18	MA	0.425516	3.13623	0.135678	0	1596
AkCDPK15-AkCDPK19	MA	0.193687	2.35339	0.0823012	0	1485
AkCDPK15-AkCDPK2	MA	0.448428	3.13744	0.142928	0	1602
AkCDPK15-AkCDPK20	MA	0.45162	3.11863	0.144814	0	1602
AkCDPK15-AkCDPK21	MA	0.584217	2.50778	0.232962	0	1617
AkCDPK15-AkCDPK22	MA	0.360426	3.47048	0.103855	0	1563
AkCDPK15-AkCDPK23	MA	0.359484	3.46267	0.103817	0	1563
AkCDPK15-AkCDPK24	MA	0.416922	3.34343	0.124699	0	1638
AkCDPK15-AkCDPK25	MA	0.5841	2.51221	0.232505	0	1617
AkCDPK15-AkCDPK26	MA	0.466077	3.09948	0.150373	0	1683
AkCDPK15-AkCDPK27	MA	0.373106	3.27585	0.113896	0	1563
AkCDPK15-AkCDPK28	MA	0.473324	3.08043	0.153655	0	1683
AkCDPK15-AkCDPK29	MA	0.269055	3.57674	0.0752234	0	1743
AkCDPK15-AkCDPK3	MA	0.293241	3.47232	0.0844512	0	1374
AkCDPK15-AkCDPK4	MA	0.756573	1.80189	0.419877	7.18E-147	1485
AkCDPK15-AkCDPK5	MA	0.374107	3.45698	0.108218	0	1560
AkCDPK15-AkCDPK6	MA	0.343015	3.43554	0.0998431	0	1560
AkCDPK15-AkCDPK7	MA	0.436067	2.97234	0.146708	0	1602
AkCDPK15-AkCDPK8	MA	0.432259	2.95571	0.146245	0	1596
AkCDPK15-AkCDPK9	MA	0.0692364	0.618794	0.111889	8.47E-74	1665
AkCDPK16-AkCDPK17	MA	0.537018	2.67878	0.200471	0	1587
AkCDPK16-AkCDPK18	MA	0.59359	2.45015	0.242266	0	1566
AkCDPK16-AkCDPK19	MA	0.575814	2.57633	0.223502	0	1458
AkCDPK16-AkCDPK2	MA	0.642673	2.23554	0.28748	0	1572
AkCDPK16-AkCDPK20	MA	0.625731	2.29532	0.272612	0	1572
AkCDPK16-AkCDPK21	MA	0.0870667	0.690786	0.12604	2.73E-74	1644
AkCDPK16-AkCDPK22	MA	0.555084	2.62339	0.211591	0	1533
AkCDPK16-AkCDPK23	MA	0.552515	2.63146	0.209965	0	1533
AkCDPK16-AkCDPK24	MA	0.611101	2.36203	0.258719	0	1608
AkCDPK16-AkCDPK25	MA	0.088184	0.691872	0.127457	1.04E-73	1644
AkCDPK16-AkCDPK26	MA	0.626299	2.2714	0.275733	0	1635
AkCDPK16-AkCDPK27	MA	0.575262	2.52	0.228278	0	1533
AkCDPK16-AkCDPK28	MA	0.621171	2.30122	0.269931	0	1635
AkCDPK16-AkCDPK29	MA	0.59178	2.40476	0.246087	0	1635
AkCDPK16-AkCDPK3	MA	0.477858	2.87782	0.166048	0	1362
AkCDPK16-AkCDPK4	MA	0.812933	1.6606	0.489542	4.80E-72	1476
AkCDPK16-AkCDPK5	MA	0.543219	2.5277	0.214906	0	1530
AkCDPK16-AkCDPK6	MA	0.557469	2.69739	0.206669	0	1545
AkCDPK16-AkCDPK7	MA	0.583376	2.43277	0.2398	0	1569
AkCDPK16-AkCDPK8	MA	0.584336	2.43611	0.239864	0	1563
AkCDPK16-AkCDPK9	MA	0.603682	2.42159	0.249292	0	1623
AkCDPK17-AkCDPK18	MA	0.369215	3.47578	0.106225	0	1572
AkCDPK17-AkCDPK19	MA	0.297679	3.72944	0.0798188	0	1461
AkCDPK17-AkCDPK2	MA	0.456547	3.26141	0.139984	0	1578
AkCDPK17-AkCDPK20	MA	0.450475	3.26263	0.138071	0	1575
AkCDPK17-AkCDPK21	MA	0.542134	2.64416	0.205031	0	1575
AkCDPK17-AkCDPK22	MA	0.358712	3.52314	0.101816	0	1539
AkCDPK17-AkCDPK23	MA	0.360887	3.51845	0.10257	0	1539
AkCDPK17-AkCDPK24	MA	0.378028	3.64529	0.103703	0	1596
AkCDPK17-AkCDPK25	MA	0.539944	2.63532	0.204887	0	1575
AkCDPK17-AkCDPK26	MA	0.383601	3.46382	0.110745	0	1602
AkCDPK17-AkCDPK27	MA	0.350257	3.49298	0.100274	0	1539
AkCDPK17-AkCDPK28	MA	0.383387	3.50532	0.109373	0	1602
AkCDPK17-AkCDPK29	MA	0.33943	3.32465	0.102095	0	1599
AkCDPK17-AkCDPK3	MA	0.237371	2.10731	0.112642	0	1377
AkCDPK17-AkCDPK4	MA	0.795179	1.67229	0.475503	8.63E-86	1488
AkCDPK17-AkCDPK5	MA	0.368627	3.38348	0.108949	0	1536
AkCDPK17-AkCDPK6	MA	0.263017	3.71594	0.0707806	0	1563
AkCDPK17-AkCDPK7	MA	0.377737	3.28597	0.114954	0	1578
AkCDPK17-AkCDPK8	MA	0.383167	3.26218	0.117457	0	1572
AkCDPK17-AkCDPK9	MA	0.340523	3.58676	0.0949391	0	1599
AkCDPK18-AkCDPK19	MA	0.401455	3.19888	0.125499	0	1491
AkCDPK18-AkCDPK2	MA	0.332076	3.46316	0.0958882	0	1617
AkCDPK18-AkCDPK20	MA	0.332364	3.44861	0.0963763	0	1617
AkCDPK18-AkCDPK21	MA	0.574037	2.54034	0.225969	0	1566
AkCDPK18-AkCDPK22	MA	0.226131	3.77109	0.0599644	0	1593
AkCDPK18-AkCDPK23	MA	0.224799	3.78201	0.059439	0	1593
AkCDPK18-AkCDPK24	MA	0.228658	3.79967	0.0601783	0	1626
AkCDPK18-AkCDPK25	MA	0.571342	2.55471	0.223643	0	1566
AkCDPK18-AkCDPK26	MA	0.236571	3.7645	0.0628426	0	1623
AkCDPK18-AkCDPK27	MA	0.222373	3.77976	0.0588326	0	1593
AkCDPK18-AkCDPK28	MA	0.235024	3.79916	0.0618622	0	1623
AkCDPK18-AkCDPK29	MA	0.389977	3.22805	0.120809	0	1593
AkCDPK18-AkCDPK3	MA	0.34527	3.49321	0.0988403	0	1377
AkCDPK18-AkCDPK4	MA	0.816848	1.59516	0.51208	8.27E-62	1491
AkCDPK18-AkCDPK5	MA	0.211467	3.91869	0.0539637	0	1590
AkCDPK18-AkCDPK6	MA	0.417211	3.1332	0.133158	0	1548
AkCDPK18-AkCDPK7	MA	0.0642439	0.7617	0.0843428	2.63E-95	1626
AkCDPK18-AkCDPK8	MA	0.0646355	0.765435	0.0844429	4.01E-95	1626
AkCDPK18-AkCDPK9	MA	0.442349	3.03514	0.145743	0	1593
AkCDPK19-AkCDPK2	MA	0.420732	3.12353	0.134698	0	1491
AkCDPK19-AkCDPK20	MA	0.418149	3.12711	0.133717	0	1491
AkCDPK19-AkCDPK21	MA	0.575438	2.63572	0.218323	0	1458
AkCDPK19-AkCDPK22	MA	0.363129	3.24318	0.111967	0	1491
AkCDPK19-AkCDPK23	MA	0.362346	3.24402	0.111697	0	1491
AkCDPK19-AkCDPK24	MA	0.345818	3.46176	0.0998966	0	1491
AkCDPK19-AkCDPK25	MA	0.575338	2.64006	0.217926	0	1458
AkCDPK19-AkCDPK26	MA	0.365369	3.39811	0.107521	0	1485
AkCDPK19-AkCDPK27	MA	0.362971	3.30046	0.109976	0	1491
AkCDPK19-AkCDPK28	MA	0.364265	3.42598	0.106324	0	1485
AkCDPK19-AkCDPK29	MA	0.194932	3.94356	0.0494306	0	1485
AkCDPK19-AkCDPK3	MA	0.31528	3.70333	0.0851341	0	1374
AkCDPK19-AkCDPK4	MA	0.789557	1.7137	0.460731	2.67E-89	1452
AkCDPK19-AkCDPK5	MA	0.377941	3.41556	0.110653	0	1491
AkCDPK19-AkCDPK6	MA	0.327084	3.69348	0.088557	0	1437
AkCDPK19-AkCDPK7	MA	0.397383	3.06696	0.129569	0	1491
AkCDPK19-AkCDPK8	MA	0.397383	3.06696	0.129569	0	1491
AkCDPK19-AkCDPK9	MA	0.176127	2.98649	0.0589745	0	1485
AkCDPK2-AkCDPK20	MA	0.00155341	0.00889197	0.174699	0.00925833	1626
AkCDPK2-AkCDPK21	MA	0.661424	2.18409	0.302838	0	1572
AkCDPK2-AkCDPK22	MA	0.227477	3.12597	0.0727699	0	1581
AkCDPK2-AkCDPK23	MA	0.226005	3.11872	0.072467	0	1581
AkCDPK2-AkCDPK24	MA	0.315125	3.70118	0.0851418	0	1623
AkCDPK2-AkCDPK25	MA	0.658104	2.19915	0.299254	0	1572
AkCDPK2-AkCDPK26	MA	0.307289	3.74224	0.0821136	0	1623
AkCDPK2-AkCDPK27	MA	0.236954	3.64163	0.0650682	0	1584
AkCDPK2-AkCDPK28	MA	0.303219	3.79272	0.0799477	0	1623
AkCDPK2-AkCDPK29	MA	0.447584	3.02452	0.147985	0	1596
AkCDPK2-AkCDPK3	MA	0.372981	3.34577	0.111478	0	1377
AkCDPK2-AkCDPK4	MA	0.79068	1.68417	0.469476	1.77E-97	1491
AkCDPK2-AkCDPK5	MA	0.2535	3.68421	0.0688073	0	1581
AkCDPK2-AkCDPK6	MA	0.431654	3.11589	0.138533	0	1548
AkCDPK2-AkCDPK7	MA	0.307644	3.42638	0.0897868	0	1617
AkCDPK2-AkCDPK8	MA	0.314424	3.38554	0.0928726	0	1617
AkCDPK2-AkCDPK9	MA	0.414843	3.18554	0.130227	0	1599
AkCDPK20-AkCDPK21	MA	0.657967	2.19889	0.299227	0	1572
AkCDPK20-AkCDPK22	MA	0.226674	3.06371	0.0739869	0	1581
AkCDPK20-AkCDPK23	MA	0.225208	3.0555	0.0737056	0	1581
AkCDPK20-AkCDPK24	MA	0.31368	3.69263	0.0849475	0	1623
AkCDPK20-AkCDPK25	MA	0.654698	2.21385	0.295728	0	1572
AkCDPK20-AkCDPK26	MA	0.305693	3.73722	0.0817971	0	1623
AkCDPK20-AkCDPK27	MA	0.224555	3.61231	0.0621637	0	1581
AkCDPK20-AkCDPK28	MA	0.302198	3.78834	0.0797704	0	1623
AkCDPK20-AkCDPK29	MA	0.447008	3.02249	0.147894	0	1596
AkCDPK20-AkCDPK3	MA	0.37257	3.34603	0.111347	0	1377
AkCDPK20-AkCDPK4	MA	0.789863	1.68746	0.468077	8.75E-97	1491
AkCDPK20-AkCDPK5	MA	0.252655	3.67349	0.0687779	0	1581
AkCDPK20-AkCDPK6	MA	0.421418	3.14318	0.134074	0	1545
AkCDPK20-AkCDPK7	MA	0.307799	3.41023	0.0902576	0	1617
AkCDPK20-AkCDPK8	MA	0.314711	3.37012	0.0933828	0	1617
AkCDPK20-AkCDPK9	MA	0.417813	3.17202	0.131718	0	1599
AkCDPK21-AkCDPK22	MA	0.550092	2.66474	0.206434	0	1533
AkCDPK21-AkCDPK23	MA	0.547394	2.67446	0.204674	0	1533
AkCDPK21-AkCDPK24	MA	0.596653	2.39405	0.249223	0	1599
AkCDPK21-AkCDPK25	MA	0.000798873	1.60E-05	50	0	1644
AkCDPK21-AkCDPK26	MA	0.615468	2.30422	0.267104	0	1608
AkCDPK21-AkCDPK27	MA	0.547108	2.5847	0.211672	0	1533
AkCDPK21-AkCDPK28	MA	0.613726	2.32402	0.26408	0	1608
AkCDPK21-AkCDPK29	MA	0.573227	2.48707	0.230483	0	1617
AkCDPK21-AkCDPK3	MA	0.491372	2.87509	0.170907	0	1362
AkCDPK21-AkCDPK4	MA	0.808639	1.67257	0.483471	5.67E-79	1476
AkCDPK21-AkCDPK5	MA	0.533743	2.70633	0.19722	0	1530
AkCDPK21-AkCDPK6	MA	0.538635	2.80411	0.192088	0	1548
AkCDPK21-AkCDPK7	MA	0.558852	2.57996	0.216613	0	1572
AkCDPK21-AkCDPK8	MA	0.557888	2.57128	0.216969	0	1566
AkCDPK21-AkCDPK9	MA	0.597959	2.43146	0.245926	0	1617
AkCDPK22-AkCDPK23	MA	0.000960839	0.0021181	0.453633	0.377694	1599
AkCDPK22-AkCDPK24	MA	0.23234	3.70146	0.0627699	0	1599
AkCDPK22-AkCDPK25	MA	0.547254	2.68075	0.204142	0	1533
AkCDPK22-AkCDPK26	MA	0.234878	3.36201	0.0698625	0	1590
AkCDPK22-AkCDPK27	MA	0.077939	0.610619	0.127639	3.36E-65	1596
AkCDPK22-AkCDPK28	MA	0.230827	3.23795	0.0712881	0	1590
AkCDPK22-AkCDPK29	MA	0.371537	2.83531	0.131039	0	1560
AkCDPK22-AkCDPK3	MA	0.354768	3.38986	0.104656	0	1377
AkCDPK22-AkCDPK4	MA	0.788243	1.69785	0.464259	1.47E-98	1491
AkCDPK22-AkCDPK5	MA	0.0874307	0.759475	0.11512	6.21E-78	1596
AkCDPK22-AkCDPK6	MA	0.374012	3.35673	0.111422	0	1515
AkCDPK22-AkCDPK7	MA	0.233344	3.70263	0.0630213	0	1596
AkCDPK22-AkCDPK8	MA	0.233609	3.73328	0.0625747	0	1596
AkCDPK22-AkCDPK9	MA	0.390138	3.26685	0.119423	0	1560
AkCDPK23-AkCDPK24	MA	0.231016	3.70946	0.0622775	0	1599
AkCDPK23-AkCDPK25	MA	0.544567	2.69044	0.202408	0	1533
AkCDPK23-AkCDPK26	MA	0.233223	3.28378	0.0710227	0	1590
AkCDPK23-AkCDPK27	MA	0.0787482	0.608165	0.129485	4.62E-64	1596
AkCDPK23-AkCDPK28	MA	0.22918	3.16302	0.0724562	0	1590
AkCDPK23-AkCDPK29	MA	0.370817	2.69357	0.137667	0	1560
AkCDPK23-AkCDPK3	MA	0.355921	3.38775	0.105061	0	1377
AkCDPK23-AkCDPK4	MA	0.787644	1.69937	0.463491	4.40E-98	1491
AkCDPK23-AkCDPK5	MA	0.0863224	0.749514	0.115171	5.38E-78	1596
AkCDPK23-AkCDPK6	MA	0.376358	3.34399	0.112548	0	1515
AkCDPK23-AkCDPK7	MA	0.231855	3.71628	0.062389	0	1596
AkCDPK23-AkCDPK8	MA	0.232128	3.74828	0.0619291	0	1596
AkCDPK23-AkCDPK9	MA	0.389931	3.26059	0.119589	0	1560
AkCDPK24-AkCDPK25	MA	0.582485	2.39741	0.242964	0	1599
AkCDPK24-AkCDPK26	MA	0.116053	1.00247	0.115767	2.84E-101	1659
AkCDPK24-AkCDPK27	MA	0.22125	3.67901	0.0601383	0	1599
AkCDPK24-AkCDPK28	MA	0.113722	0.996196	0.114156	9.13E-101	1659
AkCDPK24-AkCDPK29	MA	0.395463	3.25959	0.121323	0	1635
AkCDPK24-AkCDPK3	MA	0.35001	3.52034	0.0994251	0	1377
AkCDPK24-AkCDPK4	MA	0.793791	1.65366	0.480021	7.48E-80	1491
AkCDPK24-AkCDPK5	MA	0.225526	3.75142	0.0601176	0	1596
AkCDPK24-AkCDPK6	MA	0.395036	3.22475	0.122501	0	1563
AkCDPK24-AkCDPK7	MA	0.221132	3.08702	0.0716327	0	1635
AkCDPK24-AkCDPK8	MA	0.220432	3.21317	0.0686027	0	1629
AkCDPK24-AkCDPK9	MA	0.417434	3.1863	0.131009	0	1635
AkCDPK25-AkCDPK26	MA	0.612406	2.31859	0.264129	0	1608
AkCDPK25-AkCDPK27	MA	0.544385	2.59915	0.209447	0	1533
AkCDPK25-AkCDPK28	MA	0.610683	2.33851	0.261142	0	1608
AkCDPK25-AkCDPK29	MA	0.574813	2.48486	0.231326	0	1617
AkCDPK25-AkCDPK3	MA	0.49299	2.87491	0.17148	0	1362
AkCDPK25-AkCDPK4	MA	0.808687	1.67426	0.483011	5.91E-80	1476
AkCDPK25-AkCDPK5	MA	0.531	2.72154	0.19511	0	1530
AkCDPK25-AkCDPK6	MA	0.540525	2.80007	0.19304	0	1548
AkCDPK25-AkCDPK7	MA	0.555911	2.59518	0.214209	0	1572
AkCDPK25-AkCDPK8	MA	0.554838	2.5867	0.214496	0	1566
AkCDPK25-AkCDPK9	MA	0.597463	2.43749	0.245114	0	1617
AkCDPK26-AkCDPK27	MA	0.219267	2.93746	0.0746453	0	1590
AkCDPK26-AkCDPK28	MA	0.00215076	0.0160806	0.133748	0.000752572	1710
AkCDPK26-AkCDPK29	MA	0.412051	3.19593	0.12893	0	1680
AkCDPK26-AkCDPK3	MA	0.376428	3.42102	0.110034	0	1377
AkCDPK26-AkCDPK4	MA	0.799768	1.61347	0.49568	1.36E-70	1491
AkCDPK26-AkCDPK5	MA	0.218801	3.66072	0.0597699	0	1587
AkCDPK26-AkCDPK6	MA	0.42475	3.05361	0.139098	0	1563
AkCDPK26-AkCDPK7	MA	0.234935	3.68624	0.0637329	0	1629
AkCDPK26-AkCDPK8	MA	0.232267	3.6578	0.0634989	0	1623
AkCDPK26-AkCDPK9	MA	0.440172	3.15457	0.139535	0	1653
AkCDPK27-AkCDPK28	MA	0.217218	2.78801	0.0779114	0	1590
AkCDPK27-AkCDPK29	MA	0.383803	3.17651	0.120826	0	1560
AkCDPK27-AkCDPK3	MA	0.358451	3.28395	0.109153	0	1377
AkCDPK27-AkCDPK4	MA	0.782421	1.71219	0.456971	2.22E-94	1479
AkCDPK27-AkCDPK5	MA	0.101118	0.65855	0.153546	1.88E-62	1596
AkCDPK27-AkCDPK6	MA	0.373925	3.29038	0.113642	0	1509
AkCDPK27-AkCDPK7	MA	0.226105	3.57285	0.0632841	0	1596
AkCDPK27-AkCDPK8	MA	0.227875	3.55476	0.0641044	0	1596
AkCDPK27-AkCDPK9	MA	0.386965	3.20126	0.120879	0	1560
AkCDPK28-AkCDPK29	MA	0.411004	3.22798	0.127326	0	1680
AkCDPK28-AkCDPK3	MA	0.371379	3.45326	0.107545	0	1377
AkCDPK28-AkCDPK4	MA	0.799379	1.61601	0.494661	9.39E-73	1491
AkCDPK28-AkCDPK5	MA	0.215718	3.73633	0.0577352	0	1587
AkCDPK28-AkCDPK6	MA	0.419274	3.08511	0.135902	0	1563
AkCDPK28-AkCDPK7	MA	0.23177	3.73072	0.0621249	0	1629
AkCDPK28-AkCDPK8	MA	0.230868	3.69199	0.0625322	0	1623
AkCDPK28-AkCDPK9	MA	0.451058	3.12676	0.144257	0	1653
AkCDPK29-AkCDPK3	MA	0.306342	3.59947	0.0851075	0	1374
AkCDPK29-AkCDPK4	MA	0.769561	1.72556	0.445976	5.51E-91	1485
AkCDPK29-AkCDPK5	MA	0.349364	3.07001	0.113799	0	1557
AkCDPK29-AkCDPK6	MA	0.335634	3.40675	0.0985201	0	1560
AkCDPK29-AkCDPK7	MA	0.38677	3.18271	0.121522	0	1599
AkCDPK29-AkCDPK8	MA	0.3837	3.16252	0.121327	0	1593
AkCDPK29-AkCDPK9	MA	0.242896	3.66707	0.066237	0	1674
AkCDPK3-AkCDPK4	MA	0.772429	1.77027	0.436333	8.40E-100	1365
AkCDPK3-AkCDPK5	MA	0.368904	3.38523	0.108975	0	1377
AkCDPK3-AkCDPK6	MA	0.169117	3.92654	0.0430702	0	1377
AkCDPK3-AkCDPK7	MA	0.355087	3.30326	0.107496	0	1377
AkCDPK3-AkCDPK8	MA	0.355087	3.30326	0.107496	0	1377
AkCDPK3-AkCDPK9	MA	0.297643	3.72339	0.0799385	0	1374
AkCDPK4-AkCDPK5	MA	0.787095	1.70974	0.46036	1.48E-98	1485
AkCDPK4-AkCDPK6	MA	0.79085	1.74857	0.452285	2.47E-106	1470
AkCDPK4-AkCDPK7	MA	0.802587	1.62922	0.49262	9.56E-67	1491
AkCDPK4-AkCDPK8	MA	0.808243	1.61475	0.500537	2.96E-63	1491
AkCDPK4-AkCDPK9	MA	0.786021	1.67261	0.469936	7.39E-84	1485
AkCDPK5-AkCDPK6	MA	0.389864	3.28838	0.118558	0	1509
AkCDPK5-AkCDPK7	MA	0.227324	3.72815	0.0609749	0	1593
AkCDPK5-AkCDPK8	MA	0.22379	3.75136	0.0596556	0	1593
AkCDPK5-AkCDPK9	MA	0.402492	3.3356	0.120665	0	1557
AkCDPK6-AkCDPK7	MA	0.421904	3.14102	0.134321	0	1554
AkCDPK6-AkCDPK8	MA	0.41864	3.15672	0.132619	0	1548
AkCDPK6-AkCDPK9	MA	0.338425	3.49632	0.0967948	0	1560
AkCDPK7-AkCDPK8	MA	NA	NA	NA	NA	1629
AkCDPK7-AkCDPK9	MA	0.461959	2.85298	0.161922	0	1599
AkCDPK8-AkCDPK9	MA	0.460481	2.86659	0.160637	0	1593
